# Supplementary material for: Comparison of Local Control and Toxicity in T4 Nasopharyngeal Carcinoma Patients Treated with Induction Chemotherapy and Intensity-Modulated Radiotherapy: Conventional vs. Hyperfractionated Regimens
Source: Medicina (Kaunas). 2025 Dec 30;62(1):76. doi: 10.3390/medicina62010076 (PMC12843390; doi:10.3390/medicina62010076)
Supplement: Supplementary file 1 [file medicina-62-00076-s001.zip]

Archive with 1 entries (1 files):
- medicina-3997160-supplementary.pdf
